# Supplementary material for: Chitosan–Hydrazone-Modified Calcium Phosphate Scaffolds: Fabrication, Characterization, and Drug Delivery Potential
Source: Biomedicines. 2025 Sep 15;13(9):2270. doi: 10.3390/biomedicines13092270 (PMC12467076; doi:10.3390/biomedicines13092270)
Supplement: Supplementary file 1 [file biomedicines-13-02270-s001.zip]

Archive with 1 entries (1 files):
- biomedicines-3769698-supplementary.pdf
